# Supplementary material for: COVID-19 Vaccination Intentions amongst Healthcare Workers: A Scoping Review
Source: Int J Environ Res Public Health. 2022 Aug 17;19(16):10192. doi: 10.3390/ijerph191610192 (PMC9407815; doi:10.3390/ijerph191610192)
Supplement: Supplementary file 1 [file ijerph-19-10192-s001.zip]

Archive with 1 entries (1 files):
- ijerph-1864571-supplementary.pdf
